# Supplementary material for: IgA regulates the composition and metabolic function of gut microbiota by promoting symbiosis between bacteria
Source: J Exp Med. 2018 Aug 6;215(8):2019–34. doi: 10.1084/jem.20180427 (PMC6080902; doi:10.1084/jem.20180427)
Supplement: Tables S1-S7 (Excel file) [file JEM_20180427_Tables.xlsx]

## Sheet: Table S1
Table S1. RNA-Seq samples summary.
Sample names	Condition	raw reads	trimmed reads	mapped on microbiome-host combined reference genome (BWA)	mapped on B.thetaiotaomicron CDS (BWA)	MG-RAST(v3.6) QC-passed
BP1	BP_P3U1	20249510	20102076	17613612	1456667	3735229
BP2	BP_P3U1	22536663	22428954	19880566	3823835	6412568
BP3	BP_P3U1	15879916	15786197	13761337	1860966	4513772
BP4	BP_P3U1	13732870	13669882	12024742	2168150	4772483
BP5	BP_7-6IgA	24144272	24038799	20401966	1698526	5152515
BP6	BP_7-6IgA	19602279	19470076	16952249	1753508	5657417
BP7	BP_7-6IgA	22057521	21905841	19175404	1031615	3611356
BP8	BP_7-6IgA	18393471	18291604	16171205	1293300	4857767
BT1	Monocolonized_BTWT	22552057	22418484	22009943	8012610	4672475
BT2	Monocolonized_BTWT	14203337	14156878	13699618	4477220	3308325
BT3	Monocolonized_BTWT	16994775	16896632	16302537	4908571	3645952
BT4	Monocolonized_BTΔMAFF	26298450	26173742	25431397	8707281	5221283
BT5	Monocolonized_BTΔMAFF	14593482	14516562	13937019	4031330	3110013
BT6	Monocolonized_BTΔMAFF	22256096	22125044	20921544	5008949	3681590
BT7	GB_SFB_BTWT	23182333	23034495	21419205	4653360	3703101
BT8	GB_SFB_BTWT	15034281	14952397	14039310	2923362	2687759
BT9	GB_SFB_BTΔMAFF	21481098	21356302	20096004	4655093	3508026
BT10	GB_SFB_BTΔMAFF	13636197	13547872	12350342	1770247	1984854
BT11	GB_SFB_Clost.spp_BTWT	8863514	8841732	8359917	2513709	2434086
BT12	GB_SFB_Clost.spp_BTWT	25620044	25435814	23180506	4707079	4340021
BT13	GB_SFB_Clost.spp_BTWT	19188486	19071061	17641614	4457228	4347730
BT14	GB_SFB_Clost.spp_BTΔMAFF	8770523	8747391	8239756	2594953	2531950
BT15	GB_SFB_Clost.spp_BTΔMAFF	22486246	22345629	20303997	3418694	3578688
BT16	GB_SFB_Clost.spp_BTΔMAFF	23186566	23051348	21741784	7102143	5298049
BT17	GB_SFB_Clost.spp_Lacto.spp_BTWT	8675140	8650619	8089480	1693003	1734641
BT18	GB_SFB_Clost.spp_Lacto.spp_BTWT	8577836	8552022	8071560	2094655	2044947
BT19	GB_SFB_Clost.spp_Lacto.spp_BTWT	27460989	27285220	24459961	1916369	2362730
BT20	GB_SFB_Clost.spp_Lacto.spp__BTΔMAFF	8481244	8452194	7789618	1252847	1496410
BT21	GB_SFB_Clost.spp_Lacto.spp__BTΔMAFF	8382752	8355445	7678962	1174943	3681590
BT22	GB_SFB_Clost.spp_Lacto.spp__BTΔMAFF	24163665	24011167	22225391	4892868	4013836
BT23	GB_SFB_Clost.spp_Lacto.spp_Li_contAbx→PBS_BTWT	8700291	8673178	8019598	731629	2655513
BT24	GB_SFB_Clost.spp_Lacto.spp_Li_contAbx→PBS_BTWT	11913074	11868577	10635771	417286	1850476
BT25	GB_SFB_Clost.spp_Lacto.spp_Li_contAbx→PBS_BTWT	12902156	12820256	11496659	738873	3667134
BT26	GB_SFB_Clost.spp_Lacto.spp_Li_contAbx→PBS_BTWT	62418708	62130995	54748185	3588496	8753482
BT27	GB_SFB_Clost.spp_Lacto.spp_Li_cont_Abx→PBSBTΔMAFF	11776412	11747428	10496729	1014358	3708067
BT28	GB_SFB_Clost.spp_Lacto.spp_Li_cont_Abx→PBSBTΔMAFF	11639477	11604113	10752508	849915	3287202
BT29	GB_SFB_Clost.spp_Lacto.spp_Li_cont_Abx→PBSBTΔMAFF	18957791	18843784	16511122	1346241	5855945
BT30	GB_SFB_Clost.spp_Lacto.spp_Li_cont_Abx→PBSBTΔMAFF	62134826	61860892	54980445	3274881	8995118
BT31	SPF-BTWT	17158642	17101123	13425195	738617	7200361
BT32	SPF-BTWT	11875252	11832111	9125397	472967	5439379
BT33	SPF-BTWT	11738818	11698233	8552810	321613	5716240
BT34	SPF-BTWT	20977226	20833089	15858209	590890	8798706
BT35	SPF-BTΔMAFF	12414778	12378387	11355593	2646894	3556876
BT36	SPF-BTΔMAFF	12281059	12243080	11042383	2146790	3239075
BT37	SPF-BTΔMAFF	12147389	12108826	11302315	1579672	3949956

## Sheet: Table S2
Table S2. Related to Fig. 3 C. All the differentially expressed genes of B. theta in cecal samples of BP 7-6 and BP P3U1 mice (n = 4 each) were analyzed with DESeq2. |log2 fold change|>1 is shown.
locus tag or gene name	annotation	Grouping	log2FoldChange "BP_7-6IgA" vs "BP_P3U1"	padj
BT_4081	SusC homolog	PUL74	2.59289	4.6e-11	UP in BP 7-6
BT_0157	conserved hypothetical protein		2.14749	1.9e-12
BT_4080	putative cell surface protein	PUL74	2.12833	1.19e-05
BT_0441	putative chitobiase	PUL8	2.06639	4.76e-06
BT_4083	hypothetical protein	PUL10	2.02802	1.39e-05
BT_2423	K+-transporting ATPase C chain		1.98214	4.7e-06
BT_0442	glycerophosphoryl diester phosphodiesterase	PUL8	1.94982	1.87e-05
BT_0268	SusC homolog	PUL5	1.94716	3.4e-05
BT_1391	Bacterial outer membrane protein		1.92458	9.1e-07
BT_2430	hexokinase type III		1.841	2.62e-05
aspA	aspA		1.8181	1.08e-10
BT_2758	conserved hypothetical protein		1.79082	9.64e-08
BT_3243	conserved hypothetical protein	PUL52	1.7877	6.91e-05
BT_3242	hypothetical protein	PUL52	1.78756	9.37e-05
BT_0440	SusD homolog	PUL8	1.78263	5.73e-05
BT_3852	major outer membrane protein OmpA		1.77602	3.42e-12
BT_2132	Cyclic nucleotide-binding protein		1.74076	0.000331885
BT_2269	SusD homolog	PUL30	1.72047	0.000270824
BT_2663	tetratricopeptide repeat family protein		1.71986	1.16e-10
BT_0438	alpha-N-acetylglucosaminidase precursor	PUL8	1.69237	0.000555284
BT_2437	conserved hypothetical protein		1.6745	8.5e-11
BT_0565	putative heat shock protein		1.65933	1.17e-05
BT_0273	SusD homolog	PUL5	1.65573	0.00342236
BT_2422	conserved hypothetical protein		1.65441	0.00026054
BT_2081	conserved hypothetical protein		1.64638	9.8e-05
BT_0437	N-acylglucosamine 2-epimerase	PUL8	1.6439	0.00168004
BT_0269	SusD homolog	PUL5	1.63405	0.00471806
BT_0954	putative outer membrane protein		1.62806	2.85e-07
BT_2424	K+-transporting ATPase B chain		1.60629	0.000562195
BT_1695	outer membrane efflux protein		1.6022	0.000205154
BT_3241	SusD homolog	PUL52	1.60178	0.000536163
BT_0276	Concanavalin A-like lectin/glucanase	PUL5	1.5998	0.00301179
BT_2665	TonB		1.57249	4.19e-06
BT_3244	hypothetical protein	PUL52	1.56217	0.00180159
BT_0439	SusC homolog	PUL8	1.55084	0.000971232
BT_0867	SusC homolog	PUL12	1.54701	7.38e-05
BT_0854	hypothetical protein		1.54535	1.43e-06
BT_2082	conserved hypothetical protein		1.52	0.00700382
BT_3240	SusC homolog	PUL52	1.51169	0.000472348
BT_1440	SusC homolog	PUL17	1.49626	6.32e-15
BT_2438	conserved hypothetical protein		1.48933	1.4e-06
BT_3420	conserved hypothetical protein		1.48334	0.00125656
BT_0272	SusC homolog	PUL5	1.47853	0.0108031
BT_1435	conserved hypothetical protein		1.47124	0.000698203
BT_4596	conserved hypothetical protein		1.46782	0.00372146
BT_1009	dihydroorotate dehydrogenase		1.45317	0.00185588
BT_4084	conserved hypothetical protein	PUL74	1.45235	8.94e-05
BT_3737	conserved hypothetical protein		1.44528	0.000826684
BT_0866	SusD homolog	PUL12	1.44223	0.00125964
BT_4434	hypothetical protein		1.43592	0.00963922
BT_1901	lysine-sensitive aspartokinase III		1.43549	0.0172189
BT_2664	putative phosphate ABC transporter, phosphate-binding component		1.42854	1.52e-06
BT_4688	conserved hypothetical protein		1.42825	0.0143229
BT_3736	conserved hypothetical protein		1.41876	0.00596017
BT_1330	conserved hypothetical protein		1.40634	0.000978197
BT_2627	putative cell surface protein, have conserved domain	PUL36	1.39666	8.08e-05
BT_1196	pyruvate carboxylase subunit B)		1.39317	4.9e-05
BT_2668	MotA/TolQ/ExbB proton channel		1.39295	1.99e-07
BT_2131	hypothetical protein		1.39215	0.0329968
BT_3569	SusC homolog	PUL61	1.39204	2.86e-06
BT_4690	alpha-amylase precursor		1.39137	0.00291417
BT_1507	conserved hypothetical protein		1.38513	7.22e-06
BT_4553	NAD-dependent epimerase/dehydratase		1.3846	0.000117547
BT_0187	possible Pirin family protein		1.36651	0.000476619
BT_1439	SusD homolog	PUL17	1.35016	9.25e-05
BT_1180	glycoside transferase family 4		1.34574	0.0116645
BT_1436	Transglycosylase-associated protein		1.33966	0.0108307
BT_2572	putative potassium channel subunit		1.33922	0.00475541
BT_3568	SusD homolog	PUL61	1.33171	0.0136905
BT_0275	conserved hypothetical protein	PUL5	1.31838	0.0360675
BT_0147	conserved hypothetical protein		1.30238	9.05e-05
BT_1197	RNA polymerase ECF-type sigma factor		1.29901	5.73e-05
BT_0956	conserved hypothetical protein, putative transmembrane protein		1.28262	0.000715507
BT_2689	putative TetR transcriptional regulator		1.25204	7.72e-05
BT_2425	K+-transporting ATPase A chain		1.2436	0.00337105
BT_2388	conserved hypothetical protein		1.23452	0.000148766
BT_2667	conserved hypothetical protein		1.23033	0.00963922
BT_1748	hypothetical protein		1.22895	0.0238438
BT_0805	putative membrane protein		1.2284	0.000585633
BT_0175	conserved hypothetical protein		1.21946	0.0238438
BT_2222	transposase		1.2132	0.00552223
BT_1165	putative transmembrane surface-related protein		1.21265	0.00993653
BT_0865	putative chitobiase	PUL12	1.20628	0.0140605
BT_4082	SusD homolog	PUL74	1.20599	0.047583
BT_2383	RNA polymerase ECF-type sigma factor		1.20236	0.0100201
BT_1008	xylanase		1.19639	0.0422208
BT_0816	DoxX-like protein		1.19288	0.000155052
BT_4638	conserved hypothetical protein		1.19149	0.000705042
BT_2268	SusC homolog	PUL30	1.1874	3.51e-06
BT_1219	putative peroxidase family protein		1.1845	0.0119386
BT_1667	conserved hypothetical protein		1.17983	4.01e-05
BT_1471	putative transmembrane protein		1.17589	0.00338028
BT_0313	flavodoxin		1.17076	0.0408175
BT_0736	putative transport protein		1.16993	0.00502964
BT_4489	conserved hypothetical protein		1.16522	0.0337721
BT_1218	conserved hypothetical protein, with conserved domain		1.16329	0.00118817
BT_0312	2-oxoisovalerate dehydrogenase beta subunit		1.16127	0.0077446
BT_1060	conserved hypothetical protein		1.15813	0.0015531
BT_4677	conserved hypothetical protein		1.15201	9.9e-05
BT_1287	conserved hypothetical protein		1.1425	0.0106911
BT_4504	Multiple antibiotic resistance (MarC)-related protein		1.1397	0.00469965
BT_0654	two-component sensor histidine kinase		1.13359	0.00302423
BT_2510	malate dehydrogenase		1.13139	0.0168877
BT_0549	putative thioredoxin		1.13001	0.0280804
ansB	ansB		1.1295	0.00241816
BT_2568	putative sugar transporter		1.12388	0.0222784
BT_1694	transporter, AcrB/D/F family		1.11836	0.00473829
BT_4666	putative K+ uptake system protein		1.11294	4.9e-05
BT_1006	putative nitroreductase		1.10936	0.0202238
BT_4455	oxidoreductase, putative glycolate oxidase		1.09615	0.00258378
BT_1383	oxidoreductase, aldo/keto reductase		1.09517	0.00220314
BT_2567	putative permease		1.09349	0.0476342
BT_0778	Polyphosphate kinase 2-like protein		1.08774	0.00441156
BT_2666	conserved hypothetical protein		1.0866	0.0326126
BT_1493	conserved hypothetical protein		1.07931	0.00143763
BT_1693	periplasmic linker protein, putative multidrug resistance protein		1.07809	0.0157795
BT_1037	Concanavalin A-like lectin/glucanase	PUL14	1.07594	0.000794553
BT_1220	6-phosphogluconolactonase		1.07115	0.0383169
BT_0170	putative conserved membrane protein		1.06933	0.00521245
BT_2626	SusC homolog	PUL36	1.06207	0.0170459
BT_2685	conserved hypothetical protein		1.05946	5.38e-07
BT_3735	hypothetical protein		1.05508	0.0476342
BT_1222	6-phosphogluconate dehydrogenase,decarboxylating		1.05495	0.0015531
BT_4114	SusC homolog	PUL75	1.0507	0.00434602
BT_0735	aspartate decarboxylase AsdA		1.04972	0.0259728
BT_4113	SusD homolog	PUL75	1.04348	0.0063591
BT_3567	periplasmic beta-glucosidase precursor	PUL61	1.04316	0.0476342
BT_2573	glutamate/gamma-aminobutyrate anti-porter		1.04166	0.0202238
BT_1576	putative Pirin family protein		1.02739	0.0141566
BT_2620	alpha-glucosidase	PUL36	1.0235	0.0407453
BT_0664	conserved hypothetical protein		1.01506	0.029105
BT_4112	putative Fibronectin	PUL75	1.00618	0.00419722
BT_0758	acetyltransferase		-1.0024	0.0112375	Down in BP 7-6
BT_0688	cAMP-binding domain (catabolite gene activator) transcriptional regulator		-1.01751	0.00502964
BT_3881	putative outer membrane protein		-1.0572	0.0237259
BT_1757	fructokinase	PUL22	-1.09342	0.0043138
BT_1297	V-type ATP synthase subunit D		-1.15314	1.96e-07
BT_0563	putative ABC transporter ATP-binding protein or permease protein		-1.16146	0.000424727
BT_0122	3-oxoacyl-[acyl-carrier-protein] synthase III		-1.16632	1.35e-06
BT_1296	V-type ATP synthase subunit I		-1.168	3.21e-13
BT_0560	outer membrane efflux protein		-1.17232	2.8e-08
BT_1298	V-type ATP synthase subunit B		-1.18421	2.45e-10
BT_3822	conserved hypothetical protein		-1.18813	0.0181843
BT_2446	integrase		-1.18875	0.0140605
BT_2259	putative lipoprotein		-1.1912	0.0491556
BT_1585	hypothetical protein		-1.28865	0.0426604
BT_0564	putative ABC transporter permease protein		-1.29387	0.000562195
BT_0689	putative two-component system sensor histidine kinase		-1.31399	7.26e-07
BT_3742	conserved hypothetical protein		-1.33036	0.0063591
BT_1782	putative phosphoesterase		-1.33356	1.63e-07
BT_3235	conserved hypothetical protein	PUL52	-1.38807	0.00287741
BT_1741	conserved hypothetical protein		-1.42296	1.11e-05
BT_2260	outer membrane protein Omp121		-1.44852	0.000825746
BT_3236	conserved hypothetical protein	PUL52	-1.46258	0.000762096
BT_4674	conserved hypothetical protein		-1.46846	2.55e-17
BT_0561	putative ABC transport system, lipoprotein		-1.47228	4.91e-07
BT_0213	conserved hypothetical protein	PUL4	-1.47246	0.0210694
BT_2263	putative lipoprotein		-1.489	1.68e-05
BT_0690	two-component system response regulator		-1.49083	5.95e-09
BT_2262	hypothetical protein		-1.49929	4.13e-06
BT_0562	putative ABC transporter ATP-binding protein		-1.57697	1.71e-06
BT_2969	beta-galactosidase	PUL44	-1.5797	0.00608822
BT_2264	outer membrane protein Omp121		-1.58499	3.17e-05
BT_3239	SusC homolog	PUL52	-1.60197	0.000308126
BT_3238	SusD homolog	PUL52	-1.61796	5e-05
BT_1937	hypothetical protein		-1.62085	0.0043138
BT_2261	hypothetical protein		-1.64306	6.47e-07
BT_1740	conserved hypothetical protein		-1.68579	1.64e-17
BT_3028	putative glycosylase		-1.7543	2.57e-06
BT_1742	carbon starvation protein A		-1.81673	1.6e-33
BT_2970	alpha-L-fucosidase precursor	PUL44	-1.85299	0.000401968
BT_1783	cation/H+ antiporter		-1.88353	3.94e-18
BT_1936	hypothetical protein		-1.91729	0.000270824
BT_0212	protease	PUL4	-1.91866	0.000622293
BT_2968	SusC homolog	PUL44	-2.12425	1.84e-05
BT_3024	SusC homolog	PUL46	-2.13513	7.78e-07
BT_1934	Cyclin-like protein		-2.31578	1.11e-05
BT_1813	conserved hypothetical protein, putative integral membrane protein		-2.32884	2.03e-32
BT_1814	Bacterial surface antigen (D15)		-2.36667	3.22e-24
BT_0303	putative patatin-like phospholipase		-2.39445	3.71e-37
BT_3355	putative auxin-regulated protein	PUL7	-2.4143	5.22e-31
BT_2940	multidrug resistance protein		-2.43647	3.91e-06
BT_1968	transcriptional regulator		-2.49048	2.41e-40
BT_2971	two-component system sensor histidine kinase/response regulator, hybrid (one-component system)	PUL44	-2.512	7.99e-12
BT_1939	putative outer membrane receptor		-2.5662	9.23e-08
BT_2118	transporter, AcrB/D/F family		-2.60439	1.68e-15
BT_2117	outer membrane protein, putative		-2.61075	5.57e-18
BT_1935	hypothetical protein		-2.64359	5.42e-08
BT_2119	transmembrane protein precursor, possibly involved in transport		-2.78517	3.99e-27
BT_0691	conserved hypothetical protein		-2.82031	7.9e-31
BT_0692	putative calcineurin superfamily phosphohydrolase	PUL8	-2.92096	1.58e-42
BT_1235	AraC-type transcription regulator	PUL74	-3.20634	2.75e-72
BT_1527	putative outer membrane protein		-3.89506	2.58e-55
BT_2941	multidrug resistance protein mexB (multidrug-efflux protein)		-4.61797	2.58e-40
BT_2939	putative transcriptional regulator	PUL74	-5.29932	2.35e-48

## Sheet: Table S3
Table S3. The full annotation of Fig. 6 A. Differentially expressed genes of BTWT vs BTΔMAFF in gnotobiotic mice were analyzed with DESeq2. Comparison was performed with the likelihood ratio test. padj<0.05 and |log2_fold change|>1 specifically in BTWT of "monocolonized" vs "+SFB/Clost/Lacto/Li-contAbx→PBS" is shown.
locus tag or gene name	annotation	log2FoldChange "monocolonized" vs "+SFB/Clost/Lacto/Li-cont"	padj
BT4669	conserved hypothetical protein	1.20379	0.0357379	up in BTWT
BT2200	conserved hypothetical protein	1.46576	0.00209645
BT3221	hypothetical protein	1.25699	1.83066e-15
susG	susG	3.31869	0.0260252
susD	susD	3.07486	0.00464897
susF	susF	3.12225	0.00439346
susB	susB	2.64205	9.11416e-06
susE	susE	3.31469	0.0078866
susC	susC	1.92982	0.0056179
BT3966	two-component system response regulator	1.57103	0.0117077
BT2170	conserved hypothetical protein	1.39681	2.74154e-06
BT0586	hypothetical protein	1.43443	0.00197857
BT0779	conserved hypothetical protein	1.8299	0.0174421
BT3570	TPR-repeat-containing protein	1.49576	0.0386969
BT0942	putative dinitrogenase reductase activating glycohydrolase	1.5557	0.000284213
BT0945	hypothetical protein	1.1404	1.83543e-05
BT0943	penicillin-binding protein 2B (PBP-2B)	1.30667	7.7461e-05
BT0934	hypothetical protein	2.18027	0.00461834
BT3822	conserved hypothetical protein	1.8592	0.00192432
BT4402	RNA polymerase ECF-type sigma factor	1.45109	0.0301675
BT2199	alpha-1,2-mannosidase	1.68701	0.0287493
BT0215	iron uptake regulatory protein	1.18278	0.025406
BT1967	multidrug efflux protein	1.75967	3.532e-05
BT1966	multidrug resistance protein, AcrB/AcrD family	1.90375	4.44764e-06
BT0692	putative calcineurin superfamily phosphohydrolase	3.38518	0.0493001
BT1965	multidrug efflux pump channel protein	2.68143	2.98488e-06
BT1964	bacterial regulatory protein, Te-like protein	3.14057	0.000600656
BT2685	conserved hypothetical protein	2.9096	0.00157792
BT2688	outer membrane efflux protein	2.88077	0.0190256
BT2686	putative cation efflux transporter	3.38866	0.0197701
BT3658	hypothetical protein	-1.584	0.0496719	down in BTWT
BT2485	major outer membrane protein OmpA	-3.31973	0.0249687
BT3519	SusC homolog	-1.63436	0.0162907
BT3521	alpha-1,6-mannanase	-2.05818	0.0427392
BT2033	SusD homolog	-2.78597	0.0134299
BT0226	hypothetical protein	-3.80605	0.0366857
BT3079	conserved hypothetical protein	-2.59715	0.00398084
BT1886	oxidoreductase, 2-nitropropane dioxygenase family	-1.51161	0.00207578
BT1885	putative ATP-dependent RNA helicase	-2.03562	0.00765157
BT1491	conserved hypothetical protein	-2.17485	0.0220341
BT1490	conserved hypothetical protein, putative surface protein	-2.00857	1.93965e-06
BT1758	glucose/galactose transporter	-1.82667	0.0301675
BT1761	conserved hypothetical protein	-1.06303	0.015917
BT1957	conserved hypothetical protein	-3.66547	3.53506e-06
BT1952	Fe3+ ABC transporter, periplasmic iron-binding protein	-4.82954	0.00259189
BT1955	putative cell wall biogenesis protein	-4.95561	0.00867016
BT1956	putative cell surface protein	-5.36477	0.0010308
BT1486	quinoprotein amine dehydrogenase-like protein	-5.77994	0.00152935
BT1488	putative cell surface protein	-6.10611	2.00603e-05
BT1954	putative surface layer protein	-6.62048	0.00413547
BT1489	vitamin B12 receptor, outer membrane	-2.92427	0.019041
BT2218	hypothetical protein	-3.28483	0.0346699
BT2217	hypothetical protein	-3.4754	0.00702718
BT2219	hypothetical protein	-2.63093	0.000279796
BT2220	hypothetical protein	-2.92261	0.000500494
BT3060	hypothetical protein	-3.1557	0.0284646
BT3061	putative transmembrane protein	-3.17255	0.0186345
BT2095	putative surface layer protein	-3.86002	0.00132786
BT2094	TonB-dependent receptor	-3.30414	0.0219133
BT1998	anaerobic ribonucleoside-triphosphate reductase	-3.30229	0.00152935
BT1999	anaerobic ribonucleoside-triphosphate reductase activating protein	-4.79144	0.000279796
BT3236	conserved hypothetical protein	-2.77177	0.00625739
BT3237	hypothetical protein	-2.47351	0.0010308
BT3238	SusD homolog	-2.5794	0.00223593
BT2757	L-asparaginase II precursor	-2.50469	0.0012874
BT0544	ammonium transporter	-2.72011	0.00381427
BT0552	glutamate synthase, small subunit	-3.15203	0.0245973
BT1644	putative CPS biosynthesis glycosyltransferase	-1.14854	4.44764e-06
BT1656	putative transcriptional regulator	-1.52154	0.0169114
BT3437	hypothetical protein	-1.81112	0.0219382
BT3439	conserved hypothetical protein	-1.53912	4.94498e-05
BT3440	hypothetical protein	-1.26099	0.000122396

## Sheet: Table S4
Table S4. The full annotation of Fig. 7 E. Differently annotated functions of phylum Firmicutes in cecal contents of SPF-BTWT vs SPF-BTΔMAFF mice. The sequences were uploaded to MG-RAST, and functional annotations were obtained at level 3 of SEED Subsystems. Comparison was performed with the likelihood ratio test in DESeq2. padj<0.05 and |log2_fold change|>2 in "BTWT" vs "BTΔMAFF" is shown. Red l…
Functional annotations (SEED subsystems level3)	log2FoldChange	padj
Small_acid-soluble_spore_proteins	10.826	2.94e-59	up in WTBT colonized
Fructoselysine_(Amadori_product)_utilization_pathway	6.55054	1.2e-13
Flagellar_motility	6.14354	1.01e-92
Two-component_regulatory_systems_in_Campylobacter	5.36274	9.37e-51
Salicylate_ester_degradation	4.93901	3.6e-07
Urea_decomposition	4.71655	9.74e-07
Urease_subunits	4.71655	9.74e-07
Colanic_acid_biosynthesis	3.99032	6.19e-05
Bacterial_Chemotaxis	3.86276	1.14e-21
Fatty_acid_metabolism_cluster	3.77859	2.08e-10
n-Phenylalkanoic_acid_degradation	3.77859	2.08e-10
Polyhydroxybutyrate_metabolism	3.71796	1.31e-14
Anaerobic_benzoate_metabolism	3.5861	1.24e-19
Butyrate_metabolism_cluster	3.25366	1.26e-05
C_jejuni_colonization_of_chick_caeca	3.00501	1.25e-19
Biotin_biosynthesis	2.79736	4.05e-13
SeqA_and_Co-occurring_Genes	2.60523	0.0155026
Archaeal_lipids	2.58795	4.01e-06
CBSS-246196.1.peg.364	2.53239	2.47e-07
O-Methyl_Phosphoramidate_Capsule_Modification_in_Campylobacter	2.52796	0.0399395
Acetyl-CoA_fermentation_to_Butyrate	2.45162	2.16e-06
CBSS-316057.3.peg.563	2.39819	0.0206531
Translation_elongation_factors_eukaryotic_and_archaeal	2.22319	1.92e-10
Heme,_hemin_uptake_and_utilization_systems_in_GramNegatives	2.20707	0.000205737
Uracil-DNA_glycosylase	2.10799	0.000141378
Fatty_acid_degradation_regulons	2.02673	1.3e-07
ATP-dependent_RNA_helicases,_bacterial	-2.00392	0.0238807	down in WTBT colonized
mnm5U34_biosynthesis_bacteria	-2.01618	0.0496084
CBSS-176280.1.peg.1561	-2.02275	0.0399395
Aromatic_amino_acid_interconversions_with_aryl_acids	-2.14195	0.0156999
Galactose-inducible_PTS	-2.14366	0.00704512
Xanthine_Metabolism_in_Bacteria	-2.1954	0.000244483
Unknown_carbohydrate_utilization_(_cluster_Ydj_)	-2.20715	0.0496624
RNA_modification_cluster	-2.23426	0.0497334
YgfZ-Iron	-2.2653	1.37e-06
Possible_Ammonia_conversion_cluster	-2.26907	0.0468348
At5g48545_and_At3g56490_At1g31160	-2.28323	0.0277278
EcsAB_transporter_affecting_expression_and_secretion_of_secretory_preproteins	-2.28323	0.0277278
A_Gram-positive_cluster_that_relates_ribosomal_protein_L28P_to_a_set_of_uncharacterized_proteins	-2.29354	0.000777611
Protection_from_Reactive_Oxygen_Species	-2.42476	0.0497334
Control_of_cell_elongation_-_division_cycle_in_Bacilli	-2.43427	0.0401132
CBSS-342610.3.peg.283	-2.43701	0.0276322
Terminal_cytochrome_d_ubiquinol_oxidases	-2.4696	3.73e-10
Terminal_cytochrome_oxidases	-2.4696	3.73e-10
Phage_DNA_synthesis	-2.48876	0.0324104
16S_rRNA_modification_within_P_site_of_ribosome	-2.53065	1.62e-06
Inositol_catabolism	-2.57919	0.034603
Coenzyme_B12_biosynthesis	-2.59129	0.034603
COG2363	-2.60066	4.58e-07
Menaquinone_and_Phylloquinone_Biosynthesis	-2.61496	0.019017
Ketoisovalerate_oxidoreductase	-2.64956	0.0166188
Polyglycerolphosphate_lipoteichoic_acid_biosynthesis	-2.66651	0.0300368
Biotin_biosynthesis_Experimental	-2.75688	0.00114844
Succinate_dehydrogenase	-2.84122	0.0179034
Inorganic_Sulfur_Assimilation	-2.87511	3.1e-08
Central_meta-cleavage_pathway_of_aromatic_compound_degradation	-2.99509	0.0101306
CRISPRs	-3.43908	0.0032303
Phenylalanine_and_Tyrosine_Branches_from_Chorismate	-3.49288	0.00095065
Pyrimidine_utilization	-3.7895	0.000882418
Choline_and_Betaine_Uptake_and_Betaine_Biosynthesis	-3.90504	0.000246741
Streptococcus_agalactiae_virulome	-3.9375	0.00045359
Histidine_Degradation	-3.96875	5.59e-08
CMP-N-acetylneuraminate_Biosynthesis	-4.07227	0.000290035
Glutathione:_Redox_cycle	-4.08832	0.000257333
Lipoic_acid_metabolism	-5.03054	9.11e-07
CBSS-261594.1.peg.788	-5.45262	1.57e-07
Murein_Hydrolases	-5.61433	2.12e-32
Methionine_Salvage	-6.10182	4.05e-13
Omega-amidase	-6.10182	4.05e-13
Murein_hydrolase_regulation_and_cell_death	-6.21866	1.47e-11
COG0277	-6.2735	6.51e-25
D-tyrosyl-tRNA(Tyr)_deacylase	-6.40685	1.11e-11
Yfa_cluster	-7.03459	1.33e-14
CBSS-320388.3.peg.3759	-7.16809	8.55e-16
A_Hypothetical_Protein_Related_to_Proline_Metabolism	-7.21404	4.16e-15
CBSS-630.2.peg.3360	-7.21404	4.16e-15
NhaA,_NhaD_and_Sodium-dependent_phosphate_transporters	-7.22237	7.16e-15
Carbon_Starvation	-7.31995	4.58e-17
Unknown_carbohydrate_utilization_(_cluster_Yeg_)	-7.56369	9.6e-20
At1g14345	-7.79203	9.92e-19
Cluster_with_phosphopentomutase_paralog	-7.89975	1.19e-21
CBSS-198094.1.peg.4426	-7.91748	3.44e-21
Predicted_secretion_system_W_clustering_with_cell_division_proteins	-8.09943	9.64e-22
mcm5s2U_biosynthesis_in_tRNA	-8.74397	4.96e-29
CBSS-84588.1.peg.1247	-9.36609	4.07e-34
Soluble_cytochromes_and_functionally_related_electron_carriers	-10.0852	1.27e-45

## Sheet: Table S5
Table S5. Related to Fig. 7 C. The genes differentially expressed in colonic epithelial cells of the SPF-Abx mice colonized with BTWT or BTΔMAFF strain. Up-regulated genes in BTWT colonized group are shown (cut off; 2-fold). The analysis with DAVID was summarized as the color code on the Probe Set ID. The functional annotation of the color-coded genes are shown in the separate table provided at t…
Probe Set ID	Gene Symbol	Gene Title	p-value	Fold change : WT/KO colonized		Enrichment analysis by DAVID
1458725_at			0.00505478	5.67661		Annotation cluster	Gene Count	P-value
1453414_at	Ypel2	yippee-like 2 (Drosophila)	0.00108326	4.00934		Cell cycle	11	6.3e-05
1443709_at			0.000231119	3.82178		Cell adhesion	4	0.0013
1448964_at	S100g	S100 calcium binding protein G	0.00742646	3.8116		Defense response	6	0.077
1438460_at	Zmym4	zinc finger, MYM-type 4	8.51517e-05	3.71705
1454984_at	Lifr	leukemia inhibitory factor receptor	7.82036e-05	3.60503		The functionally enriched genes detected by DAVID were colored on the Probe set ID of the list
1418932_at	Nfil3	nuclear factor, interleukin 3, regulated	0.0196334	3.59135
1449091_at	Cldn8	claudin 8	0.00139809	3.48198
1438331_at			0.000187026	3.43715
1455627_at	Col8a1	collagen, type VIII, alpha 1	0.00675801	5.58882
1431869_at	5730419F03Rik	RIKEN cDNA 5730419F03 gene	0.000141832	3.3166
1446652_at	Reps2	RALBP1 associated Eps domain containing protein 2	0.00464614	3.30432
1430893_at	Mup10	major urinary protein 10	0.0245255	3.31813
1437010_a_at	Oaz3	ornithine decarboxylase antizyme 3	0.0121648	3.04908
1460465_at	Ndnf	neuron-derived neurotrophic factor	0.00404749	3.04193
1455790_at	E2f2	E2F transcription factor 2	0.00284022	3.0311
1443790_x_at	4930414L22Rik	RIKEN cDNA 4930414L22 gene	0.0308227	2.98528
1436466_at	Khnyn	KH and NYN domain containing	0.00547424	2.94668
1429863_at	Lonrf3	LON peptidase N-terminal domain and ring finger 3	0.0363054	2.91355
1431058_at	Htatsf1	HIV TAT specific factor 1	0.0227819	2.90427
1443341_at			0.0111539	3.22502
1448872_at	Reg3g	regenerating islet-derived 3 gamma	0.000545823	2.84276
1416854_at	Slc34a2	solute carrier family 34 (sodium phosphate), member 2	1.35513e-06	2.81045
1455034_at	Nr4a2	nuclear receptor subfamily 4, group A, member 2	0.0111997	2.77593
1457818_at			0.0333395	2.75153
1418872_at	Abcb1b	ATP-binding cassette, sub-family B (MDR/TAP), member 1B	0.00357041	2.71518
1438643_at	Camk1d	calcium/calmodulin-dependent protein kinase ID	0.000212683	2.70905
1454031_at	2310029O18Rik	RIKEN cDNA 2310029O18 gene	0.0214758	2.70529
1446941_at	C78505	expressed sequence C78505	0.000719605	2.64659
1454901_at	Ypel2	yippee-like 2 (Drosophila)	0.00115332	2.63822
1440789_at	Neo1	neogenin	0.00066446	2.63756
1450411_at	Fam122a	family with sequence similarity 122, member A	0.0144223	2.63186
1425216_at	Ffar2	free fatty acid receptor 2	0.0253007	2.97515
1446061_at			0.00298003	2.60343
1444295_at	Neo1	neogenin	1.52089e-05	2.60048
1435389_at	Reps2	RALBP1 associated Eps domain containing protein 2	0.000126929	2.58398
1429918_at	Arhgap20	Rho GTPase activating protein 20	0.0461323	2.54917
1433836_a_at	8430408G22Rik	RIKEN cDNA 8430408G22 gene	0.0456983	2.54595
1427642_at	Trpm6	transient receptor potential cation channel, subfamily M, member 6	0.000505554	2.54293
1451681_at	BC089597	cDNA sequence BC089597	0.01898	2.53695
1435284_at	Rtn4	reticulon 4	0.00218902	2.53419
1424872_at	Zfp932	zinc finger protein 932	0.00437844	2.5222
1436200_at	Lonrf3	LON peptidase N-terminal domain and ring finger 3	0.00141923	2.51015
1460116_s_at	Spred1	sprouty protein with EVH-1 domain 1, related sequence	0.00437704	2.49314
1453064_at	Etaa1	Ewing's tumor-associated antigen 1	0.0169509	2.47224
1436186_at	E2f8	E2F transcription factor 8	0.00872833	2.89819
1452242_at	Cep55	centrosomal protein 55	0.03147	2.45782
1442376_at	Ablim1	actin-binding LIM protein 1	0.00325837	2.8689
1441945_s_at	Abhd14a	abhydrolase domain containing 14A	0.0449756	2.38791
1429481_at	LOC100861934///Nck2	uncharacterized LOC100861934///non-catalytic region of tyrosine kinase adaptor protein 2	0.0158638	2.37737
1438877_at	Trpm6	transient receptor potential cation channel, subfamily M, member 6	0.00113797	2.36393
1459036_at	9430091E24Rik	RIKEN cDNA 9430091E24 gene	0.0483189	2.31404
1435084_at	C730049O14Rik	RIKEN cDNA C730049O14 gene	0.00912457	2.31317
1438133_a_at	Cyr61	cysteine rich protein 61	0.0498881	2.7952
1448950_at	Il1r1	interleukin 1 receptor, type I	0.0056117	2.62529
1453000_at	Camsap2	calmodulin regulated spectrin-associated protein family, member 2	0.00197549	2.29706
1444329_at	Gfpt1	glutamine fructose-6-phosphate transaminase 1	0.0144386	2.29621
1438606_a_at	Clic4	chloride intracellular channel 4 (mitochondrial)	0.00429815	2.28179
1445198_at	Kdm6a	lysine (K)-specific demethylase 6A	0.0199595	2.27891
1416297_s_at	Reg3b	regenerating islet-derived 3 beta	0.000364816	2.26728
1432978_at	9030607L02Rik	RIKEN cDNA 9030607L02 gene	0.0311477	2.25903
1455638_at	Zfp319	zinc finger protein 319	0.00467695	2.23679
1418334_at	Dbf4	DBF4 homolog (S. cerevisiae)	0.00621415	2.584
1448961_at	Plscr2	phospholipid scramblase 2	0.0218833	2.23014
1424278_a_at	Birc5	baculoviral IAP repeat-containing 5	0.00131122	2.21311
1439622_at	Rassf4	Ras association (RalGDS/AF-6) domain family member 4	0.0373115	2.5377
1417268_at	Cd14	CD14 antigen	0.0330651	2.20216
1450682_at	Fabp6	fatty acid binding protein 6, ileal (gastrotropin)	0.035807	2.19317
1422634_a_at	Vsig2	V-set and immunoglobulin domain containing 2	0.0412986	2.19104
1441262_at			0.000278162	2.18963
1438842_at	Mtch2	mitochondrial carrier homolog 2 (C. elegans)	0.042211	2.18631
1448290_at	Reg3b	regenerating islet-derived 3 beta	0.00123541	2.18245
1436808_x_at	Mcm5	minichromosome maintenance deficient 5, cell division cycle 46 (S. cerevisiae)	0.0312761	2.4639
1455015_at	Tbc1d9	TBC1 domain family, member 9	0.000232362	2.17926
1437073_x_at			0.0145957	2.17739
1456761_at	D630030B22Rik	RIKEN cDNA D630030B22 gene	0.00936263	2.17585
1458432_at			0.0457604	2.17529
1452845_at	Hif1an	hypoxia-inducible factor 1, alpha subunit inhibitor	0.0039004	2.16655
1455978_a_at	Matn2	matrilin 2	0.0190012	2.16359
1425952_a_at	Gcg	glucagon	0.0332134	2.1455
1445374_at			0.0112018	2.11857
1448314_at	Cdk1	cyclin-dependent kinase 1	0.0249135	2.11675
1456897_at			0.0031796	2.10017
1416021_a_at	Fabp5///Gm3601	fatty acid binding protein 5, epidermal///predicted gene 3601	0.00104821	2.08963
1419152_at	2810417H13Rik	RIKEN cDNA 2810417H13 gene	0.00879989	2.08271
1423392_at	Clic4	chloride intracellular channel 4 (mitochondrial)	0.000152361	2.08221
1459485_at			0.0111956	2.07443
1431087_at	Spc24	SPC24, NDC80 kinetochore complex component, homolog (S. cerevisiae)	0.0384827	2.07425
1450916_at	Stau2	staufen (RNA binding protein) homolog 2 (Drosophila)	0.0396034	2.07292
1442827_at	Tlr4	toll-like receptor 4	0.00210077	2.07181
1429171_a_at	Ncapg	non-SMC condensin I complex, subunit G	0.0075096	2.40617
1424955_at	Haus1	HAUS augmin-like complex, subunit 1	0.0386828	2.33943
1447426_at	Appl2	adaptor protein, phosphotyrosine interaction, PH domain and leucine zipper containing 2	0.0110726	2.06089
1442021_at	Gnal	guanine nucleotide binding protein, alpha stimulating, olfactory type	0.0294363	2.05454
1437074_at	Snx5	sorting nexin 5	0.000500926	2.3104
1439650_at	Rtn4	reticulon 4	0.0269234	2.04478
1440781_at	B830007D08Rik	RIKEN cDNA B830007D08 gene	0.00131459	2.03938
1452005_at	Dlat	dihydrolipoamide S-acetyltransferase (E2 component of pyruvate dehydrogenase complex)	0.0449167	2.03909
1444371_at	A630007B06Rik	RIKEN cDNA A630007B06 gene	0.024267	2.0343
1437224_at	Rtn4	reticulon 4	0.00337892	2.0331
1419513_a_at	Ect2	ect2 oncogene	0.0106488	2.30001
1428777_at	Spred1	sprouty protein with EVH-1 domain 1, related sequence	0.000756856	2.0294
1432900_at	Etl4	enhancer trap locus 4	0.00690718	2.0246
1430920_at	Trmt11	tRNA methyltransferase 11	0.00791669	2.23486
1436970_a_at	Pdgfrb	platelet derived growth factor receptor, beta polypeptide	0.0102023	2.23076
1459670_at			0.0134216	2.00874
1448163_at	Gnpda1	glucosamine-6-phosphate deaminase 1	0.0240591	2.00695
1417821_at	D17H6S56E-5	DNA segment, Chr 17, human D6S56E 5	0.0119787	2.21123
1422814_at	Aspm	asp (abnormal spindle)-like, microcephaly associated (Drosophila)	0.0327329	2.18098
1430776_s_at	Ankrd24	ankyrin repeat domain 24	0.0329277	2.17959
1447564_x_at	Piwil4	piwi-like RNA-mediated gene silencing 4	0.0134386	2.12874
1428043_a_at	Cmah	cytidine monophospho-N-acetylneuraminic acid hydroxylase	0.00237099	2.0703
1433428_x_at	Tgm2	transglutaminase 2, C polypeptide	0.019043	2.06669
1458521_at		jumonji domain containing 1c	0.0495235	2.06454
1422170_at	Slc5a3	solute carrier family 5 (inositol transporters), member 3	0.00538118	2.05287
1459526_at			0.0333157	2.03191
1454694_a_at	Top2a	topoisomerase (DNA) II alpha	0.00729566	2.02317
1443466_s_at	Polr3b	polymerase (RNA) III (DNA directed) polypeptide B	0.0313645	2.02247

## Sheet: Table S6
Table S6. Strains and plasmids used in this study.
Strain or plasmid	Description	Reference or source
Bacteroides thetaiotaomicron ATCC 29148	Type strain; VPI-5482	(1)
Bacteroides vulgatus ATCC 8482	Type strain	Riken BioResource Center (RBC)
Parabacteroides distasonis ATCC 8503	Type strain	RBC
Bacteroides fragilis NCTC 9343	Type strain	RBC
Clostridium clostridioforme ATCC 25537	Type strain	RBC
Clostridium sphenoides ATCC 19403	Type strain	RBC
Cloctridium lab strain	Identified from caecal content of our laboratory's SPF mice	This study
Lactobacillus acidophilus ATCC 4356	Type strain	RBC
Lactobacillus fermentum ATCC 14931	Type strain	RBC
Lactobacillus lab strain	Identified from caecal content of our laboratory's SPF mice	This study
Segmented filamentous bacteria	Prepared by T.Kuwahara for this study	(2)
B. thetaiotaomicron ΔMAFF	B. thetaiotaomicron mutant with chromosomal deletion of maffC and maffD genes (BT2268-2269); 4550 bp removed	This study
B. thetaiotaomicron ΔmaffC	B. thetaiotaomicron mutant with chromosomal deletion of maffC gene (BT2268); 3115 bp removed	This study
B. thetaiotaomicron ΔmaffD	B. thetaiotaomicron mutant with chromosomal deletion of maffD gene (BT2269); 862 bp removed	This study
B. thetaiotaomicron ΔMAFF+MAFF	B. thetaiotaomicron ΔMAFF strain complemented in trans with B. thetaiotaomicron MAFF genes; pNBU2-bla-ermGb-based complementation construct inserted at NBU2 att1; ErmR	This study
B. vulgatus ΔMAFF	B. vulgatus mutant with chromosomal deletion of maffC and maffD genes (BVU1840-1841); 4448 bp removed	This study
B. thetaiotaomicron CrmR	B. thetaiotaomicron wild-type strain with pNYL-1 plasmid	This study
B. thetaiotaomicron ErmR	B. thetaiotaomicron wild-type strain with pVAL-1 plasmid	This study
B. thetaiotaomicron ΔmaffC CrmR	B. thetaiotaomicron ΔmaffC strain with pNYL-1 plasmid	This study
B. thetaiotaomicron ΔmaffD CrmR	B. thetaiotaomicron ΔmaffD strain with pNYL-1 plasmid	This study
B. thetaiotaomicron ΔMAFF CrmR	B. thetaiotaomicron ΔMAFF strain with pNYL-1 plasmid	This study
B. vulgatus ErmR	B. vulgatus wild-type strain with pVAL-1 plasmid	This study
B. vulgatus ΔMAFF CrmR	B. vulgatus ΔMAFF strain with pNYL-1 plasmid	This study
Crm, Chloramphenicol; Erm, Erythromycin
RBC=Riken Bioresource Center
references
(1)Xu, J., M.K. Bjursell, J. Himrod, S. Deng, L.K. Carmichael, H.C. Chiang, L.V. Hooper, and J.I. Gordon. 2003. A genomic view of the human-Bacteroides thetaiotaomicron symbiosis. Science 299:2074-2076.
(2)Kuwahara, T., Y. Ogura, K. Oshima, K. Kurokawa, T. Ooka, H. Hirakawa, T. Itoh, H. Nakayama-Imaohji, M. Ichimura, K. Itoh, C. Ishifune, Y. Maekawa, K. Yasutomo, M. Hattori, and T. Hayashi. 2011. The lifestyle of the segmented filamentous bacterium: a non-culturable gut-associated immunostimulating microbe inferred by whole-genome sequencing. DNA research : an international journal for rapid pub…

## Sheet: Table S7
Table S7. Sequences of primers used in this study.
primer name	Sequence	Purpose	Reference or source
delBT2268L_F	AACCGTCTAGAACAGGAAAGTCTATCAGTTA	delete MAFF	This study
delBT2268-69L_R	AAATGGTTTCAACTTTACATTAATTGTCTCT		This study
delBT2268-69R_F	AATGTAAAGTTGAAACCATTTTAATAACAAG		This study
delBT2268-69R_R	GAGAGGGATCCCTGTCAGCGACCTGTCTGCT		This study
delBT2268L_F	AACCGTCTAGAACAGGAAAGTCTATCAGTTA	delete maffC	This study
delBT2268L_R	CTGTTTATAGAAACTTTACATTAATTGTCTCT		This study
delBT2268R_F	AATGTAAAGTTTCTATAAACAGACTGAATAA		This study
delBT2268R_R	GAGAGGGATCCATAACGTTGATGGTGTTTGT		This study
delBT2269L_F	GAGAGTCTAGAAAGTTACCAACCCGCATCTG	delete maffD	This study
delBT2269L_R	GCTGGCAGGACTGTTTGCTTATTGCTACCG		This study
delBT2269R_F	TAAGCAAACAGTCCTGCCAGCTATATCAATGAC		This study
delBT2269R_R	GAGAGGGATCCTGACCTGGATGACACCATCTG		This study
delBVU1840-41L_F	AACCGTCTAGAGAAGATAGTAGGACATGAAG	delete MAFF (B. vulgatus)	This study
delBVU1840-41L_R	TGTCCAATTGAAAGGCAGGTCAATAACAGC		This study
delBVU1840-41R_F	GACCTGCCTTTCAATTGGACAAATACTCTTCC		This study
delBVU1840-41R_R	AACCGGATCCTCCGTATGTCGTGAGATTTC		This study
compleBT1311L_F	GAGAGTCTAGATGATCTGGAAGAAGCAATGA	Complement MAFF	This study
compleBT1311L_R	TAAACAGGAGTCTTTAAAAACAGATTTGGAGTG		This study
compleBT2268-69R_F	CTGTTTTTAAAGACTCCTGTTTAAGTAAGCTTC		This study
compleBT2268-69R_R	GAGAGGGATCCAGTAGAAGTCTGTATTGTGG		This study
universal 16S rRNA gene primer F8	AGAGTTTGATCCTGGCTCAG	16S rRNA gene sequencing	(1)
universal 16S rRNA gene primer R357	CTGCTGCCTYCCGTA
16s illumina Miseq F8	TCGTCGGCAGCGTCAGATGTGTATAAGAGACAGAGAGTTTGATCCTGGCTCAG	16S rRNA gene sequencing	This study
16s illumina Miseq R357	GTCTCGTGGGCTCGGAGATGTGTATAAGAGACAGCTGCTGCCTYCCGTA		This study
BT2268-qF	GAGACCAGGCTCAAGGAATG	qPCR: B. thetaiotaomicron maffC (BT2268)	This study
BT2268-qR	CAGATGCGGGTTGGTAACTT		This study
B.theta 16s-qF	GCAAACTGGAGATGGCGA	qPCR: B. thetaiotaomicron 16S rRNA	(2)
B.theta 16s-qR	AAGGTTTGGTGAGCCGTTA
BF0594-qF	AGTCATCTTTCACGGGAGCA	qPCR: B. fragilis maffC	This study
BF0594-qR	GTACACCGGCAACTGAACCT		This study
BF 16s-qF	TGATTCCGCATGGTTTCATT	qPCR: B. fragilis 16S rRNA	(3)
BF 16s-qR	CGACCCATAGAGCCTTCATC
BVU1841-qF	GCCCCTATCGCCAATTCTAT	qPCR: B. vulgatus maffC	This study
BVU1841-qR	TGGCTGCTGCATTATAGTCG		This study
B. vulgatus 16s-qF	CGGGCTTAAATTGCAGATGA	qPCR: B. vulgatus 16S rRNA	(2)
B. vulgatus 16s-qR	CATGCAGCACCTTCACAGAT
BDI0494-qF	GACAATGAATGCCTCCGAAT	qPCR: ParaB. distasonis maffC	This study
BDI0494-qR	CGTATGCTTGATCACGGTTG		This study
ParaB. distasonis 16s-qF	TGCCTATCAGAGGGGGATAAC	qPCR: ParaB. distasonis 16S rRNA	(2)
ParaB. distasonis 16s-qR	GCAAATATTCCCATGCGGGAT
references
(1)Turner, S., K.M. Pryer, V.P. Miao, and J.D. Palmer. 1999. Investigating deep phylogenetic relationships among cyanobacteria and plastids by small subunit rRNA sequence analysis. The Journal of eukaryotic microbiology 46:327-338.
(2)Tong, J., C. Liu, P. Summanen, H. Xu, and S.M. Finegold. 2011. Application of quantitative real-time PCR for rapid identification of Bacteroides fragilis group and related organisms in human wound samples. Anaerobe 17:64-68.
(3)Odamaki, T., J.Z. Xiao, M. Sakamoto, S. Kondo, T. Yaeshima, K. Iwatsuki, H. Togashi, T. Enomoto, and Y. Benno. 2008. Distribution of different species of the Bacteroides fragilis group in individuals with Japanese cedar pollinosis. Applied and environmental microbiology 74:6814-6817.
